# Supplementary material for: Engineering rules that minimize germline silencing of transgenes in simple extrachromosomal arrays in C. elegans
Source: Nat Commun. 2020 Dec 9;11:6300. doi: 10.1038/s41467-020-19898-0 (PMC7725773; doi:10.1038/s41467-020-19898-0)
Supplement: Supplementary file 4 — Source Data [file 41467_2020_19898_MOESM4_ESM.zip]

Archive with 3 entries (3 files):
- GenBank annotated plasmids.zip
- Primary data from all figures.xlsx
- __MACOSX/._Primary data from all figures.xlsx
