# Supplementary material for: Engineering rules that minimize germline silencing of transgenes in simple extrachromosomal arrays in C. elegans
Source: Nat Commun. 2020 Dec 9;11:6300. doi: 10.1038/s41467-020-19898-0 (PMC7725773; doi:10.1038/s41467-020-19898-0)
Supplement: Supplementary file 4 — Source Data [file 41467_2020_19898_MOESM4_ESM.zip › Primary data from all figures.xlsx]

## Sheet: Figure 2a
Label	Ppie-1:gfp(Fire lab kit)	Ppie-1:ceGFP	Ppie-1:ceGFP(250 bp, PATC)	Ppie-1:ceGFP(250bp, no PATC)	Ppie-1:ceGFP(900bp, PATC)	Ppie-1:ceGFP(900bp, no PATC)
Plasmid	pCFJ1843	pMDJ234	pMDJ235	pMDJ236	pMDJ237	pMDJ238
Injection	iCF858	iMDJ313	iMDJ314	iMDJ315	iMDJ316	iMDJ317
Temperature	25C	25C	25C	25C	25C	25C
	Percentage of animals with germline fluorescence. Each row is an independent transgenic line. 11 animals scored.
Strain	pCFJ1843	pMDJ234	pMDJ235	pMDJ236	pMDJ237	pMDJ238
1	0	0	1	0.55	1	0.09
2	18	0.09	0.73	0.73	1	0
3	0	0.64	0.91	0	1	0
4	18	0	1	0.09	1	0.09
5	0	0.36	0.91	0.27	1	0
6	0	0.36	0.91	0.09	0.82	0
7	0	0.45	0.91	0.18	1	0
8		0		0		0.36
9		0				0
10
11
12
13
14
15
16
17
18
19
20
Experimental conditions:
Simple, extra-chromosomal arrays.
Circular plasmid

## Sheet: Figure 2b
Label	gfp (Fire lab kit)	ce-gfp	ce-GFP(PATC)
Plasmid	pCFJ1702	pCFJ1027	pCFJ1187
Injection	iCF819	iCF569_rep1	iCF523
Temperature	25C	25C	25C
	Percentage of animals with germline fluorescence. Each row is an independent transgenic line. 11 animals scored.
Strain	pCFJ1702	pCFJ1027	pCFJ1187
1	0	55	64
2	0	91	91
3	0	36	100
4	0	100	100
5	0	0	100
6	0	36
7	0	45
8	0	45
9	0	100
10	0	100
11	0	91
12	0	9
13	0	27
14		70
Experimental conditions:
Simple, extra-chromosomal arrays.
Circular plasmid

## Sheet: Figure 2c
Label	Psmu-1:mCherry	Psmu-1:mCherry(PATC)
Plasmid	pCFJ1704	pCFJ1414
Injection	iCF883	iCF693 (rep2)
Temperature	25C	25C
	Percentage of animals with germline fluorescence. Each row is an independent transgenic line. 11 animals scored.
Strain	pCFJ1873	pCFJ1414
1	9	82
2	0	0
3	0	91
4	0	82
5	0	91
6	0	91
7	0	45
8	0	18
9	9	91
10	18	0
11	9	82
12		100
13		91
14		100
15		100
16
17
18
19
20
Experimental conditions:
Simple, extra-chromosomal arrays.
Circular plasmid

## Sheet: Figure 2d
Label	ce-GFP	ce-GFP(intron 3)	ce-GFP(intron 4)	ce-GFP(intron 5)	ce-GFP(intron 6)
Plasmid	pCFJ1026	pCFJ1055	pCFJ1057	pCFJ1056	pCFJ1050
Injection	iCF558	iCF563	iCF566	iCF567	iCF559
Temperature	25C	25C	25C	25C	25C
	Percentage of animals with germline fluorescence. Each row is an independent transgenic line. 11 animals scored.
Strain	pCFJ1026	pCFJ1055	pCFJ1057	pCFJ1056	pCFJ1050
1	0	90	0	19	52
2	19	5	0	10	52
3	0	48	5	48	45
4	19	100	0	0	0
5	5	95	5	5	81
6	57	100	0	19	19
7	0	86	0	29	48
8	48	52	0	38	67
9	5	100	19	19	30
10	0	90	10	57	62
11	5
12
13
14
15
16
17
18
19
20
Experimental conditions:
Simple, extra-chromosomal arrays.
Circular plasmid

## Sheet: Figure 2e
Label	ce-GFP	ce-GFP(intron 3)	ce-GFP(intron 3)	ce-GFP(intron 3)	ce-GFP(intron 3)
Plasmid	pCFJ1026	pCFJ1055	pCFJ1226	pCFJ1227	pCFJ1228
Injection	iCF558	iCF563	iCF637	iCF638	iCF639
Temperature	25C	25C	25C	25C	25C
	Percentage of animals with germline fluorescence. Each row is an independent transgenic line. 11 animals scored.
Strain	pCFJ1026	pCFJ1055	pCFJ1226	pCFJ1227	pCFJ1228
1	0	0.96	1	1	0.18
2	0.98	0.98	1	0.96	0.99
3	0.18	1	0.99	0.94	0.99
4	0	0.92	0.98	0.27	0.94
5	0	0.99	1	0.98
6	0	1		0.98
7	0	0.82
8	0
9
10
11
12
13
14
15
16
17
18
19
20
Experimental conditions:
Simple, extra-chromosomal arrays.
Circular plasmid

## Sheet: Figure 2f
Label	Pmex-5:smu-1 genomic:gfp:smu-1 3'UTR	Pmex-5:gfp:smu-1 genomic:smu-1UTR
Plasmid	pCFJ897	pCFJ899
Injection
Temperature	25C	25C
Strain	Pmex-5	Pmex-5:gfp
1	75	0
2	81	0
3	83	0
4	77	0
5	88	0
6	48	0
7	84	0
8	70	0
9
10
11
12
13
14
15
16
17
18
19
20
Experimental conditions:
Simple, extra-chromosomal arrays.
Circular plasmid

## Sheet: Figure 2g
Label	1 ng/ul	2.5 ng/ul	5 ng/ul	10 ng/ul	25 ng/ul
Plasmid	pCFJ1035	pCFJ1035	pCFJ1035	pCFJ1035	pCFJ1035
Injection	iCF526	iCF527	iCF528	iCF529	iCF519
Temperature	25C	25C	25C	25C	25C
	Percentage of animals with germline fluorescence. Each row is an independent transgenic line. 11 animals scored.
Strain	1 ng/ul	2.5 ng/ul	5 ng/ul	10 ng/ul	25 ng/ul
1	0	0	0	0	36
2	0	9	0	0	64
3	91	9	0	82	82
4	0	0	17	100	100
5	0	18	73	36	85
6	55	0	27	91	91
7	73	9	0	91	60
8
9
10
11
12
13
14
15
16
17
18
19
20
Experimental conditions:
Simple, extra-chromosomal arrays.
Circular plasmid

## Sheet: Figure 3a
Label	Chimeric smu-1
Plasmid	pCFJ898	pCFJ1294	pCFJ1288	pCFJ1119	pCFJ1121	pCFJ1120	pCFJ895
Injection	iCF577	iCF666	iCF665	iCF578rep1 and rep2	iCF580	iCF579	iCF581
Temperature	25C	25C	25C	25C	25C	25C	25C
	Percentage of animals with germline fluorescence. Each row is an independent transgenic line. 11 animals scored.
Strain	pCFJ898	pCFJ1294	pCFJ1288	pCFJ1119	pCFJ1121	pCFJ1120	pCFJ895
1	5	82	81	90	0	90	100
2	0	100	86	95	0	95	90
3	0	88	92	100	0	95	95
4	0	85	42	76	0	81	100
5	0	92	84	95	0	90	95
6	0	88	98	90	0	95	90
7	0	82	56	94	0	100	100
8		98	71	95	0	90	90
9		77	96	86	0	95	95
10				100	0	90	90
11				90			0
12				87			95
13				75
14				100
15				77
16				99
17				89
18
19
20
Repetition 2
	Percentage of animals with germline fluorescence. Each row is an independent transgenic line. 11 animals scored.
Strain	pCFJ898	pCFJ1294	pCFJ1288	pCFJ1119	pCFJ1121	pCFJ1120	pCFJ895
1	0	9	36	100	0	100	100
2	0	64	55	100	0	100	100
3	0	36	45	91	0	100	100
4	0	18	36	100	0	100	100
5	0	18	45	100	0	100	80
6	0	9	45	91	0	100	100
7	0	9	45	100		81.8182	100
8	0	18.1818		100		100	100
9	0			100		100	100
10	0			100		100	100
11
12
13
14
15
16
17
18
19
20
Experimental conditions:
Simple, extra-chromosomal arrays.
Circular plasmid

## Sheet: Figure 3b
Label
Plasmid	pCFJ898	pCFJ1294	pCFJ1288	pCFJ1119	pCFJ1121	pCFJ1120	pCFJ895
Injection
Temperature	25C	25C	25C	25C	25C	25C	25C
	Percentage of animals with germline fluorescence. Each row is an independent transgenic line. 11 animals scored.
Strain	pCFJ898	pCFJ1294	pCFJ1288	pCFJ1119	pCFJ1121	pCFJ1120	pCFJ895
1	100	45	100	0	0	100	0
2	0	64	100	100	0	100	0
3	0	50	64	91	0	0	0
4	100	100	91	82		100	100
5	100	100	100	100		100	100
6	100			100
7
8
9
10
11
12
13
14
15
16
17
18
19
20
Experimental conditions:
Single-copy insertions by MosSCI at ttTi5605 site

## Sheet: Figure 3c
Label	Two introns
Plasmid	pCFJ1701	pCFJ1710	pCFJ1793	pCFJ1794	pCFJ1795	pCFJ2207	pCFJ1796	pCFJ1797	pCFJ1798	pCFJ1799
Injection
Temperature	25C	25C	25C	25C	25C	25C	25C	25C	25C	25C
	Percentage of animals with germline fluorescence. Each row is an independent transgenic line. 11 animals scored.
Strain	pCFJ1701	pCFJ1710	pCFJ1793	pCFJ1794	pCFJ1795	pCFJ2207	pCFJ1796	pCFJ1797	pCFJ1798	pCFJ1799
1	0	0	27	73	91	82	82	9	91	18
2	0	18	82	100	0	100	100	82	9	73
3	0	0	100	73	36	100	27	64	82	73
4	0	9	91	82	9	100	100	73	55	64
5	0	18	73	55		100	64	100	82	91
6	0	0	55	55		100	9	100	64	91
7	0		64	91			100	9	91	64
8	0		82	100			91	73	55	82
9	0								91	64
10	0
11	0
12	0
13	0
14	0
15	0
16
17
18
19
20
Experimental conditions:
Simple, extra-chromosomal arrays.
Circular plasmid

[truncated: 39 more sheets: Figure 3d, Figure 3e, Figure 4a, Figure 4b, Figure 4c, Figure 4d, Figure 5a, Figure 5b, Figure 5c, Figure 5d, Figure 6a, Figure 6b, Figure 6c, Figure 7a, Figure 7b, Figure 7c, Figure 7d, Figure S2a, Figure S2b, Figure S2c …]
